# Supplementary material for: Multiple components of PKA and TGF-β pathways are mutated in pseudomyxoma peritonei
Source: PLoS One. 2017 Apr 20;12(4):e0174898. doi: 10.1371/journal.pone.0174898 (PMC5398530; doi:10.1371/journal.pone.0174898)
Supplement: S4 Table — (XLSX) [file pone.0174898.s004.xlsx]

## Sheet: summary
S4 Table. Mutation profile summary of published pseudomyxoma peritonei next-generation sequencing (NGS) analyses.
			Number of variants
Pathway	Gene	Type	Pietrantonio2016	Nummela2015	Noguchi2015	Alakus2014	Liu2014	Sio2013	Total per pathway
Ras-MAPK	KRAS	mutation	29/40	19/19	14/18	26/29	6/8	7/10
	NRAS	mutation			1/18
	PDGFRA	mutation	1/40		1/18
	FGFR3	mutation	1/40
	RET	mutation			1/18				106/124 (85%)
PKA	GNAS	mutation	21/40	12/19	8/18	20/29	3/8	4/10
	PRKACA	mutation				1/10			69/124 (56%)
TGFbeta	SMAD4	mutation	1/40	3/19	3/18	3/10
	SMAD2	mutation				4/19
	SMAD3	mutation				1/10
	TGFBR1	mutation				1/10
	TGFBR2	mutation				1/10
p53	TP53	mutation	5/40	1/19	4/18	1/10	2/8
	ATM	mutation		1/19
PI3K-AKT	PIK3CA	mutation	3/40	1/19	1/18
	AKT1	mutation	1/40	1/19	1/18
	LKB1	mutation	1/40
	MCL1	amplification						3/10
Wnt	JUN	amplification						3/10
	CTNNB1	mutation	1/40			1/10
Hippo	FAT4	mutation				3/10
	CDH1	mutation	1/40
HIF-1	VHL	mutation			1/18
Cell cycle	RB1	mutation					1/8
Hedgehog	SMO	mutation	1/40
